# Supplementary material for: Rational Design of Mono- and Bi-Nuclear Cyclometalated Ir(III) Complexes Containing Di-Pyridylamine Motifs: Synthesis, Structure, and Luminescent Properties
Source: Molecules. 2022 Sep 15;27(18):6003. doi: 10.3390/molecules27186003 (PMC9503406; doi:10.3390/molecules27186003)
Supplement: Supplementary file 1 [file molecules-27-06003-s001.zip]

Archive with 1 entries (1 files):
- molecules-1835599-supplementary.pdf
